# Supplementary material for: Assessing the Neurodevelopmental Impact of Fluoxetine, Citalopram, and Paroxetine on Neural Stem Cell-Derived Neurons
Source: Pharmaceuticals (Basel). 2024 Oct 18;17(10):1392. doi: 10.3390/ph17101392 (PMC11510426; doi:10.3390/ph17101392)
Supplement: Supplementary file 1 [file pharmaceuticals-17-01392-s001.zip]

Archive with 1 entries (1 files):
- pharmaceuticals-3221211-supplementary.pdf
